# Supplementary material for: Environment matters: How are neighborhood structural indexes associated with parenting stress among Asian immigrant families?
Source: PLoS One. 2023 Nov 29;18(11):e0293594. doi: 10.1371/journal.pone.0293594 (PMC10686471; doi:10.1371/journal.pone.0293594)
Supplement: S1 File — (ZIP) [file pone.0293594.s001.zip]

Archive with 1 entries (1 files):
- SAAF seed project 2022_anomymized.sav
